# Supplementary material for: Factors affecting communication during telephone triage in medical call centres: a mixed methods systematic review
Source: Syst Rev. 2024 Jun 22;13:162. doi: 10.1186/s13643-024-02580-7 (PMC11193260; doi:10.1186/s13643-024-02580-7)
Supplement: Supplementary file 3 — Additional file 3. Factors identified in the individual studies (N = 62). [file 13643_2024_2580_MOESM3_ESM.xlsx]

## Sheet: Sheet1
Additional file 3. Factors identified in the individual studies (N=62)
	Qualitative (n= 40) Mixed Method (n= 5)
	Total	Total qualitative	Total quantitative		Tuden 2017	Gamst-Jensen 2017*	Gamst-Jensen 2018*	Gren 2022*	Jensen 2022	Jensen 2023	Thilsted 2018*	Yliluoma 2020	Erkelens 2021	Spek 2023	Lindberg 2021	Björkman 2018	Bjorkman 2018_1	Eriksson 2019	Eriksson 2020	Ernesäter 2009	Gustafsson 2020	Hakimnia 2014	Holmström 2002	Holmström 2007	Holmström 2007_1	Holmström 2016	Holmström 2017	Holmström 2019	Höglund 2008	Kaminsky 2013	Leppänen 2010	Röing 2013	Röing 2015	Skogevall 2020	Ström 2009	Timpka 1990	Wahlberg 2001	Wahlberg 2003*	Wahlberg 2005	Winneby 2014	Cook 2016	Morgan 2020	Murdoch 2014	Murdoch 2015	O`Cathain 2005	Pettinari 2001	Richards 2007	Weir 2008	Greenberg 2009
Country**					CA	DK	DK	DK	DK	DK	DK	FI	NL	NL	NO	SE	SE	SE	SE	SE	SE	SE	SE	SE	SE	SE	SE	SE	SE	SE	SE	SE	SE	SE	SE	SE	SE	SE	SE	SE	UK	UK	UK	UK	UK	UK	UK	UK	US
Quality appraisal H=High, C= with comments***					C	H	C	C	H	H	C	H	H	H	H	H	H	H	H	H	H	H	H	C	H	H	H	H	H	H	H	C	H	C	H	H	H	C	H	H	H	H	H	H	H	H	H	H	H
Organizational factors
Availability	22	18	4									x			x	x	x	x	x	x	x		x			x				x		x	x				x	x		x					x				x
Working conditions	17	16	1		x							x					x	x	x	x			x				x	x				x	x	x				x						x				x
Decision support system	17	15	3		x									x	x				x	x			x	x				x													x	x	x	x	x		x		x
Factors related to the operator
Knowledge and experience	23	21	2									x				x	x	x	x				x			x		x		x		x	x	x	x	x		x	x		x					x		x	x
Personal qualities	12	12	0			x						x			x		x	x	x						x		x							x		x		x										x
Communication strategies	31	27	4			x	x	x	x	x		x	x	x			x		x		x	x	x			x				x			x		x		x	x		x		x	x		x	x	x		x
Factors related to the caller
Individual differences	30	27	3			x						x		x	x		x	x		x	x	x	x		x	x	x		x	x		x	x	x				x		x				x	x	x	x	x	x
Presented medical problem	20	16	4			x			x		x	x	x		x		x	x				x									x	x	x					x				x						x	x
Factors in the interaction
Faceless communication	12	12	0									x						x						x	x	x						x	x			x		x			x					x		x
Connection between operator and caller	19	19	0			x						x		x	x	x	x	x				x				x	x		x		x			x	x			x		x	x				x				x
Third person caller	9	9	0			x		x				x						x							x	x			x	x								x
Communication barriers	13	11	2			x		x				x			x			x								x		x		x		x	x					x
* Mixed-Method studies
** CA=Canada, DK=Denmark, FI=Finland, NL= The Netherlands, NO=Norway, SE=Sweden, UK=United Kingdom, US=United States
*** Overview of the quality appraisal can be found in Additional file 3
