# Supplementary material for: Factors affecting communication during telephone triage in medical call centres: a mixed methods systematic review
Source: Syst Rev. 2024 Jun 22;13:162. doi: 10.1186/s13643-024-02580-7 (PMC11193260; doi:10.1186/s13643-024-02580-7)
Supplement: Supplementary file 4 — Additional file 4. Assessment of the methodological limitation of the individual studies (N = 62). [file 13643_2024_2580_MOESM4_ESM.xlsx]

## Sheet: Sheet1
Additional file 4: Assessment of the methodological limitation of the individual studies (N=62)		Allan 2014	Björkman 2018	Bjorkman 2018	Boutin 2006	Cook 2016	Derkx 2009	Eriksson 2019	Eriksson 2020	Erkelens 2021	Ernesäter 2009	Ernesäter 2014	Ernesäter 2016*	Gamst-Jensen 2017*	Gamst-Jensen 2018*	Giesen 2007	Giesen 2008	Graversen 2020	Greenberg 2009	Gren 2022*	Gustafsson 2016	Gustafsson 2020	Hagan 2000	Hakimnia 2014	Hansen 2011	Holmström 2002	Holmström 2007	Holmström 2007	Holmström 2016	Holmström 2019	Holmström 2017	Huibers 2012	Höglund 2008	Jensen 2022	Jensen 2023	Kaminsky 2013	Leclerc 2003	Leppänen 2010	Lindberg 2021	Morgan 2020	Moscato 2007	Murdoch 2014	Murdoch 2015	Njeru 2017	O`Cathain 2005	Pettinari 2001	Richards 2007	Röing 2013	Röing 2015
	Total score**	5	5	5	5	5	5	5	5	5	5	4	12	15	11	4	4	5	5	10	5	5	5	5	5	5	4	5	5	5	5	5	5	5	5	5	5	5	5	5	3	5	5	5	5	5	5	4	5
SCREENING QUESTIONS	S1. Are there clear research questions?	Y	Y	Y	Y	Y	Y	Y	Y	Y	Y	Y	Y	Y	Y	Y	Y	Y	Y	Y	Y	Y	Y	Y	Y	Y	Y	Y	Y	Y	Y	Y	Y	Y	Y	Y	Y	Y	Y	Y	Y	Y	Y	Y	Y	Y	Y	Y	Y
	S2. Do the collected data allow to address the research questions?	Y	Y	Y	Y	Y	Y	Y	Y	Y	Y	Y	Y	Y	Y	Y	Y	Y	Y	Y	Y	Y	Y	Y	Y	Y	Y	Y	Y	Y	Y	Y	Y	Y	Y	Y	Y	Y	Y	Y	Y	Y	Y	Y	Y	Y	Y	Y	Y
1. QUALITATIVE STUDIES	1.1. Is the qualitative approach appropriate to answer the research question?		Y	Y		Y		Y	Y	Y	Y		Y	Y	Y				Y	Y		Y		Y		Y	Y	Y	Y	Y	Y		Y	Y	Y	Y		Y	Y	Y		Y	Y		Y	Y	Y	Y	Y
	1.2. Are the qualitative data collection methods adequate to address the research question?		Y	Y		Y		Y	Y	Y	Y		Y	Y	Y				Y	Y		Y		Y		Y	N	Y	Y	Y	Y		Y	Y	Y	Y		Y	Y	Y		Y	Y		Y	Y	Y	Y	Y
	1.3. Are the findings adequately derived from the data?		Y	Y		Y		Y	Y	Y	Y		Y	Y	Y				Y	Y		Y		Y		Y	Y	Y	Y	Y	Y		Y	Y	Y	Y		Y	Y	Y		Y	Y		Y	Y	Y	N	Y
	1.4. Is the interpretation of results sufficiently substantiated by data?		Y	Y		Y		Y	Y	Y	Y		Y	Y	Y				Y	Y		Y		Y		Y	Y	Y	Y	Y	Y		Y	Y	Y	Y		Y	Y	Y		Y	Y		Y	Y	Y	Y	Y
	1.5. Is there coherence between qualitative data sources, collection, analysis and interpretation?		Y	Y		Y		Y	Y	Y	Y		Y	Y	Y				Y	Y		Y		Y		Y	Y	Y	Y	Y	Y		Y	Y	Y	Y		Y	Y	Y		Y	Y		Y	Y	Y	Y	Y
3. QUANTITATIVE NON-RANDOMIZED STUDIES	3.1. Are the participants representative of the target population?	Y			Y		Y					Y						Y		Y																								Y
	3.2. Are measurements appropriate regarding both the outcome and intervention (or exposure)?	Y			Y		Y					Y						Y		Y																								Y
	3.3. Are there complete outcome data?	Y			Y		Y					Y						Y		Y																								Y
	3.4. Are the confounders accounted for in the design and analysis?	Y			Y		Y					N						Y		C																								Y
	3.5. During the study period, is the intervention administered (or exposure occurred) as intended?	Y			Y		Y					Y						Y		N																								Y
4. QUANTITATIVE DESCRIPTIVE STUDIES	4.1. Is the sampling strategy relevant to address the research question?												Y	Y	Y	Y	N				Y		Y		Y							Y					Y				Y
	4.2. Is the sample representative of the target population?												Y	Y	N	Y	Y				Y		Y		Y							Y					Y				C
	4.3. Are the measurements appropriate?												Y	Y	Y	Y	Y				Y		Y		Y							Y					Y				Y
	4.4. Is the risk of nonresponse bias low?												Y	Y	N	C	Y				Y		Y		Y							Y					Y				C
	4.5. Is the statistical analysis appropriate to answer the research question?												Y	Y	Y	Y	Y				Y		Y		Y							Y					Y				Y
5. MIXED METHODS STUDIES	5.1. Is there an adequate rationale for using a mixed methods design to address the research question?												Y	Y	Y					Y
	5.2. Are the different components of the study effectively integrated to answer the research question?												N	Y	N					N
	5.3. Are the outputs of the integration of qualitative and quantitative components adequately interpreted?												N	Y	Y					N
	5.4. Are divergences and inconsistencies between quantitative and qualitative results adequately addressed?												N	Y	N					N
	5.5. Do the different components of the study adhere to the quality criteria of each tradition of the methods involved?												Y	Y	Y					Y
Based on the Mixed-Method Appraisal Tool (MMAT) version 2018. Questions under part two of MMAT were omitted due to no randomized controlled trials included in the review.
Y=Yes, N=No, C=Can`t tell. Can`t tell means that the question could not be answered based on the description of the study.
* Mixed-Method studies
** The scores are based on the answer Yes to each question excluding the screening questions. For qualitative and quantitative studies the score range from 0-5, and from 0-15 for mixed-method studies.
[truncated: 14 more columns]
